# Supplementary material for: Risk Assessment Models for Predicting Venous Thromboembolism in Patients with Pancreatic Cancer
Source: Cancers (Basel). 2025 Feb 10;17(4):597. doi: 10.3390/cancers17040597 (PMC11853169; doi:10.3390/cancers17040597)
Supplement: Supplementary file 1 [file cancers-17-00597-s001.zip]

Archive with 1 entries (1 files):
- cancers-3405817-supplementary.pdf
